# Supplementary material for: The complete genome sequence of Exiguobacterium arabatum W‐01 reveals potential probiotic functions
Source: Microbiologyopen. 2017 Jun 6;6(5):e00496. doi: 10.1002/mbo3.496 (PMC5635162; doi:10.1002/mbo3.496)
Supplement: Supplementary file 1 [file MBO3-6-na-s001.xlsx]

## Sheet: Sheet1
Table S1. KEGG function classification of cds in E. arabatum W-01.
#	Pathway	All genes with pathway annotation (1650)	Pathway ID
1	Metabolic pathways	295 (17.88%)	ko01100
2	Biosynthesis of secondary metabolites	163 (9.88%)	ko01110
3	Purine metabolism	33 (2%)	ko00230
4	Pyrimidine metabolism	33 (2%)	ko00240
5	Glycolysis / Gluconeogenesis	30 (1.82%)	ko00010
6	Arginine and proline metabolism	25 (1.52%)	ko00330
7	Aminoacyl-tRNA biosynthesis	23 (1.39%)	ko00970
8	Pyruvate metabolism	22 (1.33%)	ko00620
9	Cysteine and methionine metabolism	21 (1.27%)	ko00270
10	Ribosome	21 (1.27%)	ko03010
11	Starch and sucrose metabolism	20 (1.21%)	ko00500
12	Glycine, serine and threonine metabolism	19 (1.15%)	ko00260
13	Amino sugar and nucleotide sugar metabolism	17 (1.03%)	ko00520
14	Alanine, aspartate and glutamate metabolism	17 (1.03%)	ko00250
15	Valine, leucine and isoleucine degradation	15 (0.91%)	ko00280
16	Pentose phosphate pathway	14 (0.85%)	ko00030
17	Glyoxylate and dicarboxylate metabolism	14 (0.85%)	ko00630
18	Galactose metabolism	14 (0.85%)	ko00052
19	Phenylalanine, tyrosine and tryptophan biosynthesis	13 (0.79%)ko00400
20	Citrate cycle (TCA cycle)	13 (0.79%)	ko00020
21	Porphyrin and chlorophyll metabolism	12 (0.73%)	ko00860
22	Histidine metabolism	12 (0.73%)	ko00340
23	Nitrogen metabolism	12 (0.73%)	ko00910
24	Tyrosine metabolism	12 (0.73%)	ko00350
25	Glutathione metabolism	11 (0.67%)	ko00480
26	Base excision repair	11 (0.67%)	ko03410
27	Fatty acid metabolism	10 (0.61%)	ko00071
28	Tryptophan metabolism	10 (0.61%)	ko00380
29	Glycerolipid metabolism	10 (0.61%)	ko00561
30	Fructose and mannose metabolism	10 (0.61%)	ko00051
31	One carbon pool by folate	10 (0.61%)	ko00670
32	Fatty acid biosynthesis	9 (0.55%)	ko00061
33	Oxidative phosphorylation	9 (0.55%)	ko00190
34	Terpenoid backbone biosynthesis	9 (0.55%)	ko00900
35	Glycerophospholipid metabolism	9 (0.55%)	ko00564
36	Butanoate metabolism	8 (0.48%)	ko00650
37	DNA replication	8 (0.48%)	ko03030
38	Propanoate metabolism	8 (0.48%)	ko00640
39	Nicotinate and nicotinamide metabolism	8 (0.48%)	ko00760
40	Lysine degradation	7 (0.42%)	ko00310
41	Selenocompound metabolism	7 (0.42%)	ko00450
42	Pantothenate and CoA biosynthesis	7 (0.42%)	ko00770
43	Cyanoamino acid metabolism	7 (0.42%)	ko00460
44	RNA degradation	7 (0.42%)	ko03018
45	Homologous recombination	6 (0.36%)	ko03440
46	Peroxisome	6 (0.36%)	ko04146
47	Protein export	6 (0.36%)	ko03060
48	Folate biosynthesis	6 (0.36%)	ko00790
49	Thiamine metabolism	6 (0.36%)	ko00730
50	beta-Alanine metabolism	6 (0.36%)	ko00410
51	Pentose and glucuronate interconversions	6 (0.36%)	ko00040
52	Lysine biosynthesis	5 (0.3%)	ko00300
53	Photosynthesis	4 (0.24%)	ko00195
54	Amoebiasis	4 (0.24%)	ko05146
55	Biosynthesis of unsaturated fatty acids	4 (0.24%)	ko01040
56	Ascorbate and aldarate metabolism	4 (0.24%)	ko00053
57	Nucleotide excision repair	4 (0.24%)	ko03420
58	Phenylalanine metabolism	4 (0.24%)	ko00360
59	Sulfur relay system	4 (0.24%)	ko04122
60	Vitamin B6 metabolism	4 (0.24%)	ko00750
61	Sulfur metabolism	4 (0.24%)	ko00920
62	Mismatch repair	3 (0.18%)	ko03430
63	Linoleic acid metabolism	3 (0.18%)	ko00591
64	Lipoic acid metabolism	3 (0.18%)	ko00785
65	Other glycan degradation	3 (0.18%)	ko00511
66	Phosphatidylinositol signaling system	3 (0.18%)	ko04070
67	RNA polymerase	3 (0.18%)	ko03020
68	Riboflavin metabolism	3 (0.18%)	ko00740
69	Valine, leucine and isoleucine biosynthesis	3 (0.18%)	ko00290
70	alpha-Linolenic acid metabolism	2 (0.12%)	ko00592
71	Inositol phosphate metabolism	2 (0.12%)	ko00562
72	RNA transport	2 (0.12%)	ko03013
73	Ubiquinone and other terpenoid-quinone biosynthesis	2 (0.12%)	ko00130
74	Biotin metabolism	2 (0.12%)	ko00780
75	Protein processing in endoplasmic reticulum	1 (0.06%)	ko04141
76	N-Glycan biosynthesis	1 (0.06%)	ko00510
77	Taurine and hypotaurine metabolism	1 (0.06%)	ko00430
78	Arachidonic acid metabolism	1 (0.06%)	ko00590
79	Ribosome biogenesis in eukaryotes	1 (0.06%)	ko03008
80	Sphingolipid metabolism	1 (0.06%)	ko00600
81	D-Glutamine and D-glutamate metabolism	1 (0.06%)	ko00471
82	Glycosphingolipid biosynthesis - globo series	1 (0.06%)	ko00603
83	Butirosin and neomycin biosynthesis	1 (0.06%)	ko00524
