# Supplementary material for: The complete genome sequence of Exiguobacterium arabatum W‐01 reveals potential probiotic functions
Source: Microbiologyopen. 2017 Jun 6;6(5):e00496. doi: 10.1002/mbo3.496 (PMC5635162; doi:10.1002/mbo3.496)
Supplement: Supplementary file 2 [file MBO3-6-na-s002.xlsx]

## Sheet: Sheet1
Table S2. rRNA operon
seqname	source	feature	start	end	score	+/-	frame attribute
ctg7180000000013	RNAmmer-1.2	rRNA	707823	710734	3446.6	-	23s_rRNA
ctg7180000000013	RNAmmer-1.2	rRNA	630303	633214	3446	-	23s_rRNA
ctg7180000000013	RNAmmer-1.2	rRNA	1183874	1186782	3429.9	+	23s_rRNA
ctg7180000000013	RNAmmer-1.2	rRNA	1189390	1192301	3449.8	+	23s_rRNA
ctg7180000000013	RNAmmer-1.2	rRNA	678857	681759	3365.2	-	23s_rRNA
ctg7180000000013	RNAmmer-1.2	rRNA	1032643	1035551	3415.9	+	23s_rRNA
ctg7180000000013	RNAmmer-1.2	rRNA	1404378	1407288	3429.2	+	23s_rRNA
ctg7180000000013	RNAmmer-1.2	rRNA	684873	687780	3407.8	-	23s_rRNA
ctg7180000000013	RNAmmer-1.2	rRNA	571899	574809	3437.7	-	23s_rRNA
ctg7180000000013	RNAmmer-1.2	rRNA	575142	576689	2015.4	-	16s_rRNA
ctg7180000000013	RNAmmer-1.2	rRNA	710886	712432	2015.5	-	16s_rRNA
ctg7180000000013	RNAmmer-1.2	rRNA	1402676	1404225	2017.1	+	16s_rRNA
ctg7180000000013	RNAmmer-1.2	rRNA	682091	683628	1919.5	-	16s_rRNA
ctg7180000000013	RNAmmer-1.2	rRNA	687932	689480	2017.1	-	16s_rRNA
ctg7180000000013	RNAmmer-1.2	rRNA	1030943	1032490	2018.6	+	16s_rRNA
ctg7180000000013	RNAmmer-1.2	rRNA	1187689	1189237	2018.8	+	16s_rRNA
ctg7180000000013	RNAmmer-1.2	rRNA	633367	634916	2017.1	-	16s_rRNA
ctg7180000000013	RNAmmer-1.2	rRNA	1182173	1183721	2019	+	16s_rRNA
ctg7180000000013	RNAmmer-1.2	rRNA	1192359	1192473	94.9	+	5s_rRNA
ctg7180000000013	RNAmmer-1.2	rRNA	571686	571801	95.1	-	5s_rRNA
ctg7180000000013	RNAmmer-1.2	rRNA	630130	630245	95.1	-	5s_rRNA
ctg7180000000013	RNAmmer-1.2	rRNA	707611	707725	95.3	-	5s_rRNA
ctg7180000000013	RNAmmer-1.2	rRNA	1035609	1035723	94.9	+	5s_rRNA
ctg7180000000013	RNAmmer-1.2	rRNA	684701	684815	96	-	5s_rRNA
ctg7180000000013	RNAmmer-1.2	rRNA	678685	678799	95.5	-	5s_rRNA
ctg7180000000013	RNAmmer-1.2	rRNA	1407387	1407502	95.1	+	5s_rRNA
ctg7180000000013	RNAmmer-1.2	rRNA	1186879	1186994	96.1	+	5s_rRNA
