# Supplementary material for: The complete genome sequence of Exiguobacterium arabatum W‐01 reveals potential probiotic functions
Source: Microbiologyopen. 2017 Jun 6;6(5):e00496. doi: 10.1002/mbo3.496 (PMC5635162; doi:10.1002/mbo3.496)
Supplement: Supplementary file 3 [file MBO3-6-na-s003.xlsx]

## Sheet: Sheet1
Table S3. Anticodon usage
tRNA #	Anti codon	tRNA type	Score
1	GTT	Asn	92.45
2	GCT	Ser	70.02
3	TTC	Glu	78.45
4	TAC	Val	97.03
5	GTC	Asp	75.32
6	TTG	Gln	66.58
7	TTT	Lys	96.12
8	GAG	Leu	66.86
9	ACG	Arg	83.75
10	GAT	Ile	99.51
11	CAT	Met	86.92
12	CAT	Met	85.85
13	TAC	Val	97.03
14	TGT	Thr	98.85
15	TAA	Leu	66.27
16	ACG	Arg	83.75
17	TGG	Pro	95.15
18	TGC	Ala	93.92
19	GAC	Val	71.76
20	GTT	Asn	92.45
21	GGA	Ser	59.36
22	TTC	Glu	78.45
23	CAT	Met	78.63
24	GTC	Asp	73.69
25	GAA	Phe	93.28
26	GTA	Tyr	76.55
27	CCA	Trp	65.03
28	GTG	His	76.73
29	TTG	Gln	74.88
30	GCC	Gly	87.53
31	GCA	Cys	79.2
32	CAA	Leu	62
33	TCC	Gly	66.3
34	TCT	Arg	81.63
35	GGC	Ala	77.47
36	CCG	Arg	63.63
37	CAT	Met	72.04
38	CAT	Met	87.15
39	GGT	Thr	56.97
40	TCC	Gly	76.8
41	TCC	Gly	73.98
42	TGA	Ser	76.32
43	TGA	Ser	76.32
44	CGA	Ser	61.55
45	GTC	Asp	73.69
46	GAA	Phe	93.28
47	TGT	Thr	98.85
48	GTG	His	60.42
49	TTT	Lys	97.59
50	TAG	Leu	71.53
51	GCC	Gly	87.53
52	GAG	Leu	40.65
53	ACG	Arg	83.75
54	TGG	Pro	95.15
55	GAT	Ile	99.51
56	TGC	Ala	80.39
57	CAT	Met	80.34
58	TTC	Glu	70.15
59	GAT	Ile	99.51
60	TGC	Ala	85.62
61	GTT	Asn	92.45
62	TTC	Glu	78.45
63	TAC	Val	97.03
64	TGT	Thr	90.55
65	GTA	Tyr	69.17
66	TTT	Lys	97.59
67	GCC	Gly	87.53
68	TGC	Ala	93.92
