# Supplementary material for: The complete genome sequence of Exiguobacterium arabatum W‐01 reveals potential probiotic functions
Source: Microbiologyopen. 2017 Jun 6;6(5):e00496. doi: 10.1002/mbo3.496 (PMC5635162; doi:10.1002/mbo3.496)
Supplement: Supplementary file 4 [file MBO3-6-na-s004.xlsx]

## Sheet: Sheet1
Table S4. Predicted gene islands
Gene ID	Gene name	Product	External Annotations
E_ara_0116		heparinase II/III family protein	[Exiguobacterium sp. AT1b]
E_ara_0118		RNA polymerase factor sigma-70	[Anoxybacillus flavithermus]
E_ara_0119	xerC	tyrosine recombinase XerD	[Lactobacillus fructivorans]
E_ara_0120		hypothetical protein	[Paenibacillus sp. HGF5]
E_ara_0121		heparinase
E_ara_0122	nodX	acyltransferase	[Burkholderia sp. BT03]
E_ara_0123		membrane protein	[Bacillus cereus]
E_ara_0124		endoglucanase	[Paenibacillus mucilaginosus 3016]
E_ara_0125	apr	cell wall-associated protease	[Bacillus subtilis subsp. spizizenii str. W23]
E_ara_0126		cell wall-binding protein	[Staphylococcus epidermidis]
E_ara_0127		hypothetical protein
E_ara_0128	iap	NLP/P60 protein	[Bacillus cytotoxicus NVH 391-98]
E_ara_0129		hypothetical protein
E_ara_0130		hypothetical protein
E_ara_0131	ynaE	protein ynae	[Bacillus stratosphericus]
E_ara_0132	trpE	anthranilate synthase subunit I	[Kurthia sp. JC30]
E_ara_0133	trpG	anthranilate/para-aminobenzoate synthase component II, TrpG	[Eubacterium rectale ATCC 33656]
E_ara_0134		oxidoreductase	[Lactobacillus salivarius]
E_ara_0135	hmuV	iron compound ABC transporter ATP-binding protein	[Bacillus cereus G9842]
E_ara_0136	fepD	iron ABC transporter permease	[Bacillus cereus E33L]
E_ara_0137	btuC	iron ABC transporter permease	[Bacillus cereus]
E_ara_0138	yfiY	iron ABC transporter substrate-binding protein	[Bacillus cereus]
E_ara_0139		hypothetical protein
E_ara_0140		hypothetical protein
E_ara_0141		hydrolase	[Bacillus cereus]
E_ara_0142		transcriptional regulator	[Magnetospirillum sp. SO-1]
E_ara_1910	fenF	malonyl CoA-acyl carrier protein transacylase	[Listeria welshimeri serovar 6b str. SLCC5334]
E_ara_1911	fabG	3-ketoacyl-ACP reductase	[Geobacillus kaustophilus HTA426]
E_ara_1912		acyl carrier protein	[Paenibacillus sp. HW567]
E_ara_1913	rnc	ribonuclease III	[Bacillus pumilus]
E_ara_1914		UPF0435 protein	[Staphylococcus epidermidis]
E_ara_1915	smc	chromosome partitioning protein Smc	[Bacillus sp. 10403023]
E_ara_1916	ftsY	signal recognition particle-docking protein FtsY	[Geobacillus sp. Y4.1MC1]
E_ara_1917	ftsY	signal recognition particle	[Bacillus subtilis]
E_ara_1918	ylxM	DNA-binding protein	[Bacillus pumilus]
E_ara_1919	ffh	signal recognition particle protein	[Bacillus sp. JS]
E_ara_1920	rpsP	30S ribosomal protein S16	[Bacillus atrophaeus 1942]
E_ara_2199		hypothetical protein
E_ara_2200		topoisomerase	[Enterococcus faecium]
E_ara_2201		hypothetical protein
E_ara_2202	ssb	single-stranded DNA-binding protein	[Campylobacter jejuni]
E_ara_2203		DnaD and phage-associated domain-containing protein	[Bacillus cereus]
E_ara_2204		hypothetical protein
E_ara_2205		hypothetical protein
E_ara_2206		hypothetical protein
E_ara_2207		hypothetical protein
E_ara_2208		hypothetical protein
E_ara_2209		hypothetical protein
E_ara_2210		hypothetical protein
E_ara_2225		portal protein	[Bacillus cereus]
E_ara_2226		minor head protein	[Clostridium novyi NT]
E_ara_2227		hypothetical protein
E_ara_2228		phage scaffold protein	[Streptococcus pseudopneumoniae IS7493]
E_ara_2229		head protein	[Streptococcus pneumoniae]
E_ara_2230		hypothetical protein
E_ara_2231		hypothetical protein
E_ara_2232		Phage-like protein	[Erwinia sp. Ejp617]
E_ara_2233		protein	[Carnobacterium maltaromaticum LMA28]
E_ara_2234		gp13	[Carnobacterium maltaromaticum LMA28]
E_ara_2235		hypothetical protein
E_ara_2236		PF11863 family protein	[Leptospira noguchii]
E_ara_2237		hypothetical protein
E_ara_2238		hypothetical protein
E_ara_2239		hypothetical protein
E_ara_2240		tail protein	[Staphylococcus aureus]
E_ara_2241	iap	invasion associated protein p60	[Listeria innocua]
E_ara_2242		hypothetical protein
E_ara_2243		phage protein	[Brevibacillus agri]
E_ara_2419		hypothetical protein
E_ara_2420	msrA.2	methionine sulfoxide reductase A	[Geobacillus sp. JF8]
E_ara_2421		electron transfer dm13	[Micromonospora sp. L5]
E_ara_2422		hypothetical protein
E_ara_2423	tnpA	transposase	[Enterococcus faecium]
E_ara_2424	tnpR	transposon Tn1546 resolvase	[Bacillus cereus]
E_ara_2425	yobV	transcriptional regulator	[Listeria innocua]
E_ara_2426	pipB	low-complexity protein	[Microcoleus sp. PCC 7113]
E_ara_2427		Cro/Cl family transcriptional regulator	[Desulfosporosinus youngiae]
E_ara_2428		hypothetical protein
E_ara_2429		hypothetical protein
E_ara_2430	fadD	AMP-binding protein	[Prevotella intermedia 17]
E_ara_2422		hypothetical protein
E_ara_2423	tnpA	transposase	[Enterococcus faecium]
E_ara_2424	tnpR	transposon Tn1546 resolvase	[Bacillus cereus]
E_ara_2425	yobV	transcriptional regulator	[Listeria innocua]
E_ara_2426	pipB	low-complexity protein	[Microcoleus sp. PCC 7113]
E_ara_2930		hypothetical protein
E_ara_2931		type I restriction enzyme S protein	[Streptococcus mutans NN2025]
E_ara_2932		hypothetical protein
E_ara_2933		hypothetical protein
E_ara_2934		hypothetical protein
E_ara_2935		alcohol dehydrogenase	[Lysinibacillus fusiformis]
