# Supplementary material for: The complete genome sequence of Exiguobacterium arabatum W‐01 reveals potential probiotic functions
Source: Microbiologyopen. 2017 Jun 6;6(5):e00496. doi: 10.1002/mbo3.496 (PMC5635162; doi:10.1002/mbo3.496)
Supplement: Supplementary file 5 [file MBO3-6-na-s005.xlsx]

## Sheet: Sheet1
Table S5. IS elements
Sequences producing significant alignments	IS Family	Group	Origin
ISNpe31	IS200/IS605	IS1341	Natrinema pellirubrum
ISHwa29	IS200/IS605	IS1341	Haloquadratum walsbyi
ISEfa4	IS200/IS605		Enterococcus faecium
ISPfl3	IS1182		Pseudomonas fluorescens
ISHarch16	IS200/IS605	IS1341	Halophilic archaeon
ISBf13	IS4	IS10	Bacteroides fragilis
ISHhu13	IS200/IS605	IS1341	Halobacterium hubeiense
ISAba30	IS200/IS605		Acinetobacter baumannii
ISCco2	IS1595	ISPna2	Campylobacter coli
ISAsp2	ISAs1		Anabaena sp.
ISSmi2	IS1182		Streptococcus mitis
ISArsp6	Tn3		Arthrobacter sp.
ISSsu5	IS1380		Streptococcus suis
ISAcma16	IS4	IS4	Acaryochloris marina
ISCARN58	IS21		Metagenomic data from CARNOULES
ISCARN40	IS256		Metagenomic data from CARNOULES
ISSba14	Tn3		Shewanella baltica
ISMrsp4	IS66	ISBst12	Marinobacter sp.
ISDge10	IS200/IS605		Deinococcus geothermalis
ISSpu4	IS3	IS3	Shewanella putrefaciens
ISCku3	IS4	IS231	Candidatus Kuenenia stuttgartiensis
ISSod4	IS256		Shewanella oneidensis
ISSa4	IS982	-	Streptococcus agalactiae
ISSiac3	ISAzo13		Singulisphaera acidiphila
IS1138B	IS3	IS150	Mycoplasma pulmonis
IS1138	IS3	IS150	Mycoplasma pulmonis
