# Supplementary material for: The complete genome sequence of Exiguobacterium arabatum W‐01 reveals potential probiotic functions
Source: Microbiologyopen. 2017 Jun 6;6(5):e00496. doi: 10.1002/mbo3.496 (PMC5635162; doi:10.1002/mbo3.496)
Supplement: Supplementary file 6 [file MBO3-6-na-s006.xlsx]

## Sheet: Sheet1
Table S6. Gene island IS elements
Sequences producingsignificant alignments	IS Family	Group	Origin	Score(bits)	E(value)
ISPkr1	IS21		Paracoccus koreensis	34	0.14
ISNpe29	IS200/IS605	IS1341	Natrinema pellirubrum	32	0.57
ISEc53	ISL3		Escherichia coli	32	0.57
ISPa42	Tn3		Pseudomonas aeruginosa	32	0.57
IS660	IS1182	-	Bacillus halodurans	32	0.57
ISTph1	ISLre2		Thermacetogenium phaeum	30	2.3
ISAzs11	ISAs1		Azospirillum sp.	30	2.3
ISButh2	IS3	IS2	Burkholderia thailandensis	30	2.3
ISRhba1	IS1595	ISNwi1	Rhodobacterales bacterium	30	2.3
ISDpr1	IS4	IS4Sa	delta proteobacterium	30	2.3
ISBcen6	IS3	IS2	Burkholderia cenocepacia	30	2.3
ISAs33	IS3	IS3	Aeromonas salmonicida	28	8.9
TnXo19	Tn3		Xanthomonas oryzae	28	8.9
ISPko5	IS5	IS427	Paracoccus kondratievae	28	8.9
ISMfu1	ISAzo13		Myxococcus fulvus	28	8.9
ISWpi15	IS256		Wolbachia pipientis	28	8.9
ISPpa6	IS5	IS427	Paracoccus pantotrophus	28	8.9
ISPfr10	IS3	IS407	Propionibacterium freudenreichii	28	8.9
ISCARN52	IS110		Metagenomic data from CARNOULES	28	8.9
ISThsp4	IS3	IS3	Thiomonas sp.	28	8.9
ISGdi17	IS21		Gluconacetobacter diazotrophicus	28	8.9
ISBlma7	ISAs1		Blastopirellula marina	28	8.9
ISAzo7	IS1595	ISSod11	Azoarcus sp.	28	8.9
ISPg8	IS5	IS5	Porphyromonas gingivalis	28	8.9
IS1126	IS5	IS5	Porphyromonas gingivalis	28	8.9
