# Supplementary material for: The complete genome sequence of Exiguobacterium arabatum W‐01 reveals potential probiotic functions
Source: Microbiologyopen. 2017 Jun 6;6(5):e00496. doi: 10.1002/mbo3.496 (PMC5635162; doi:10.1002/mbo3.496)
Supplement: Supplementary file 7 [file MBO3-6-na-s007.xlsx]

## Sheet: Sheet1
Table S7. Secreted proteins
Name	TargetP	SignalP	TMHMM	Phobius	Wolf-PSORTb	Nr-ID			Nr-annotation		Swissprot-ID		Swissprot-annotation	COG-Protein-or-Domain	COG-ID	COG-Function-Description	KO_id	KEGG-Gene	ko_definition
E_ara_2649	S	SP	NO	--	extr 21, E.R. 3, golg 2	gi|229916295|ref|YP_002884941.1|			phosphate binding protein [Exiguobacterium sp. AT1b]		sp|Q4L694|PSTS_STAHJ		Phosphate-binding protein PstS OS=Staphylococcus haemolyticus (strain JCSC1435) GN=pstS PE=3 SV=1	alr1094	COG0226	ABC-type phosphate transport system, periplasmic component	K02040	eat:EAT1b_0564	phosphate transport system substrate-binding protein
E_ara_0736	S	SP	TM	SP	extr 13, mito 4, E.R. 4, golg 4	gi|229917441|ref|YP_002886087.1|			peptidase S11 D-alanyl-D-alanine carboxypeptidase 1 [Exiguobacterium sp. AT1b]		sp|Q05523|DACA_GEOSE		D-alanyl-D-alanine carboxypeptidase DacA OS=Geobacillus stearothermophilus GN=dacA PE=1 SV=1	BH0021	COG1686	D-alanyl-D-alanine carboxypeptidase	K07258	eat:EAT1b_1716	D-alanyl-D-alanine carboxypeptidase (penicillin-binding protein 5/6) [EC:3.4.16.4]
E_ara_0124	S	SP	TM	SP	extr 22, E.R. 3	gi|336233805|ref|YP_004586421.1|			S-layer protein [Geobacillus thermoglucosidasius C56-YS93]		--		--	--	--	--	--	--	--
E_ara_2568	S	SP	NO	--	extr 17, cyto 7.5, cyto_nucl 4.5	gi|339445603|ref|YP_004711607.1|			PkDa repeat protein [Eggerthella sp. YY7918]		--		--	--	--	--	--	--	--
E_ara_0419	S	SP	TM	SP	extr 24, mito 1, golg 1, vacu 1	gi|229917132|ref|YP_002885778.1|			alpha-amylase [Exiguobacterium sp. AT1b]		sp|P00692|AMY_BACAM		Alpha-amylase OS=Bacillus amyloliquefaciens PE=1 SV=1	SP1382	COG0366	Glycosidases	K01176	eat:EAT1b_1406	alpha-amylase [EC:3.2.1.1]
E_ara_0425	S	SP	NO	--	extr 21, golg 4	gi|229917138|ref|YP_002885784.1|			lipoprotein [Exiguobacterium sp. AT1b]		--		--	--	--	--	--	--	--
E_ara_2456	S	SP	TM	SP	extr 20, E.R. 4, plas 1, golg 1, vacu 1	gi|496750884|ref|WP_009361380.1|			Hydrolase of the alpha/beta superfamily [Anoxybacillus sp. DT3-1]		sp|Q7Z5M8|AB12B_HUMAN		Abhydrolase domain-containing protein 12B OS=Homo sapiens GN=ABHD12B PE=2 SV=1	BH1308	COG1073	Hydrolases of the alpha/beta superfamily	--	--	--
E_ara_1710	S	SP	TM	--	--	gi|229918412|ref|YP_002887058.1|			methyl-accepting chemotaxis sensory transducer [Exiguobacterium sp. AT1b]		sp|P39216|TLPA_BACSU		Methyl-accepting chemotaxis protein TlpA OS=Bacillus subtilis (strain 168) GN=tlpA PE=3 SV=1	BS_tlpA	COG0840	Methyl-accepting chemotaxis protein	K03406	eat:EAT1b_2697	methyl-accepting chemotaxis protein
E_ara_2024	S	SP	NO	--	extr 11, E.R. 11, golg 3	gi|384045072|ref|YP_005493089.1|			Lipoprotein [Bacillus megaterium WSH-002]		sp|P39911|YPHF_BACSU		Uncharacterized protein YphF OS=Bacillus subtilis (strain 168) GN=yphF PE=4 SV=2	--	--	--	--	--	--
E_ara_0170	S	SP	TM	SP	E.R. 10, extr 8, cyto 4, golg 3	gi|489851781|ref|WP_003755458.1|			hypothetical membrane Associated protein [Listeria grayi]		sp|P54940|YXEA_BACSU		Uncharacterized protein YxeA OS=Bacillus subtilis (strain 168) GN=yxeA PE=1 SV=1	lin2533	COG5294	Uncharacterized protein conserved in bacteria	--	--	--
E_ara_2900	S	SP	NO	--	extr 18, E.R. 6, cyto 1, golg 1, vacu 1	gi|229916536|ref|YP_002885182.1|			NLPA lipoprotein [Exiguobacterium sp. AT1b]		sp|O32167|METQ_BACSU		Methionine-binding lipoprotein MetQ OS=Bacillus subtilis (strain 168) GN=metQ PE=1 SV=1	lin2512	COG1464	ABC-type metal ion transport system, periplasmic component/surface antigen	K02073	eat:EAT1b_0807	D-methionine transport system substrate-binding protein
E_ara_2001	S	SP	NO	--	extr 17, E.R. 7, golg 2	gi|513042857|ref|WP_016510118.1|			basic membrane family protein [Exiguobacterium sp. S17]		sp|O05252|YUFN_BACSU		Uncharacterized lipoprotein YufN OS=Bacillus subtilis (strain 168) GN=yufN PE=3 SV=2	BS_yufN	COG1744	Uncharacterized ABC-type transport system, periplasmic component/surface lipoprotein	K07335	eat:EAT1b_2969	basic membrane protein A and related proteins
E_ara_0791	S	SP	NO	--	extr 24, golg 2	gi|172059020|ref|YP_001815480.1|			secreted protein [Exiguobacterium sibiricum 255-15]		--		--	--	--	--	--	--	--
E_ara_2689	S	SP	NO	--	cyto 8.5, cyto_nucl 8.5, nucl 7.5, mito 6, pero 2	gi|229916332|ref|YP_002884978.1|			hypothetical protein EAT1b_0601 [Exiguobacterium sp. AT1b]		--		--	--	--	--	--	--	--
E_ara_2995	S	SP	NO	--	E.R. 13, extr 7, golg 5	gi|497695940|ref|WP_010010124.1|			prophage pi3 protein 59 [Lactobacillus coryniformis]		sp|O31942|YONS_BACSU		SPBc2 prophage-derived uncharacterized lipoprotein YonS OS=Bacillus subtilis (strain 168) GN=yonS PE=4 SV=1	--	--	--	--	--	--
E_ara_1258	S	SP	TM	--	--	gi|229917964|ref|YP_002886610.1|			LPXTG-motif cell wall anchor domain-containing protein [Exiguobacterium sp. AT1b]		--		--	--	--	--	--	--	--
E_ara_1290	S	SP	NO	--	extr 14, vacu 5, mito 3, cyto 2, pero 1, E.R. 1, golg 1	gi|229917995|ref|YP_002886641.1|			family 5 extracellular solute-binding protein [Exiguobacterium sp. AT1b]		sp|P26906|DPPE_BACSU		Dipeptide-binding protein DppE OS=Bacillus subtilis (strain 168) GN=dppE PE=2 SV=4	lin2300	COG4166	ABC-type oligopeptide transport system, periplasmic component	K02035	eat:EAT1b_2274	peptide/nickel transport system substrate-binding protein
E_ara_1350	S	SP	TM	--	--	gi|229918048|ref|YP_002886694.1|			Nitrous oxidase accessory protein-like protein [Exiguobacterium sp. AT1b]		sp|Q9HYL1|NOSD_PSEAE		Copper-binding periplasmic protein OS=Pseudomonas aeruginosa (strain ATCC 15692 / PAO1 / 1C / PRS 101 / LMG 12228) GN=nosD PE=4 SV=1	RSp1370	COG3420	Nitrous oxidase accessory protein	K07218	eat:EAT1b_2327	nitrous oxidase accessory protein
E_ara_1619	S	SP	NO	--	extr 6, E.R. 6, mito 5, plas 5, golg 3, mito_nucl 3	gi|493328608|ref|WP_006285832.1|			ATPase [Paenibacillus popilliae]		--		--	--	--	--	--	--	--
E_ara_1222	S	SP	NO	--	extr 26	gi|229917929|ref|YP_002886575.1|			cell wall hydrolase/autolysin [Exiguobacterium sp. AT1b]		sp|Q9RMZ0|Y6545_BACAN		Uncharacterized cell wall amidase pXO2-42/BXB0045/GBAA_pXO2_0045 OS=Bacillus anthracis GN=pXO2-42 PE=3 SV=2	BH3665_2	COG0860	N-acetylmuramoyl-L-alanine amidase	K01448	eat:EAT1b_2208	N-acetylmuramoyl-L-alanine amidase [EC:3.5.1.28]
E_ara_1371	S	SP	TM	SP	extr 15, E.R. 8, golg 4	gi|229918067|ref|YP_002886713.1|			hypothetical protein EAT1b_2346 [Exiguobacterium sp. AT1b]		--		--	--	--	--	--	--	--
E_ara_0121	S	SP	NO	--	extr 15, mito 7, cyto 3	gi|229916808|ref|YP_002885454.1|			heparinase II/III family protein [Exiguobacterium sp. AT1b]		--		--	--	--	--	--	--	--
E_ara_0126	S	SP	NO	--	mito 11.5, cyto_mito 10.333, cyto 8, cyto_nucl 4.833, extr 4	gi|507055059|ref|WP_016125999.1|			beta-lactamase [Bacillus cereus]		--		--	BH2080	COG1404	Subtilisin-like serine proteases	K13274	bha:BH2080	cell wall-associated protease [EC:3.4.21.-]
E_ara_1107	S	SP	NO	--	extr 21, E.R. 3, golg 3	gi|229917828|ref|YP_002886474.1|			periplasmic binding protein [Exiguobacterium sp. AT1b]		sp|O31567|YFIY_BACSU		Probable siderophore-binding lipoprotein YfiY OS=Bacillus subtilis (strain 168) GN=yfiY PE=1 SV=1	BS_yfiY	COG0614	ABC-type Fe3+-hydroxamate transport system, periplasmic component	K02016	eat:EAT1b_2106	iron complex transport system substrate-binding protein
E_ara_1122	S	SP	TM	--	--	gi|229917841|ref|YP_002886487.1|			Abortive infection protein [Exiguobacterium sp. AT1b]		--		--	BH0560	COG1266	Predicted metal-dependent membrane protease	K07052	eat:EAT1b_2119
E_ara_0752	S	SP	TM	--	--	gi|229917458|ref|YP_002886104.1|			60 kDa inner membrane insertion protein [Exiguobacterium sp. AT1b]		sp|Q81JH1|YIDC2_BACAN		Membrane protein insertase YidC 2 OS=Bacillus anthracis GN=yidC2 PE=3 SV=1	lin2986	COG0706	Preprotein translocase subunit YidC	K03217	eat:EAT1b_1733	preprotein translocase subunit YidC
E_ara_0602	Unknown	SP	NO	--	cyto 12, mito 7, cyto_nucl 7	gi|495772769|ref|WP_008497348.1|			DUF1541 domain-containing protein [Planococcus halocryophilus]		sp|O05503|YDHK_BACSU		Uncharacterized protein YdhK OS=Bacillus subtilis (strain 168) GN=ydhK PE=1 SV=1	--	--	--	--	--	--
E_ara_1210	S	SP	TM	--	--	gi|229917920|ref|YP_002886566.1|			hypothetical protein EAT1b_2198 [Exiguobacterium sp. AT1b]		--		--	--	--	--	--	--	--
E_ara_1831	S	SP	TM	--	--	gi|229918520|ref|YP_002887166.1|			cytochrome oxidase assembly [Exiguobacterium sp. AT1b]		sp|C4L5D6|CTAA_EXISA		Heme A synthase OS=Exiguobacterium sp. (strain ATCC BAA-1283 / AT1b) GN=ctaA PE=3 SV=1	BH2617	COG1612	Uncharacterized protein required for cytochrome oxidase assembly	K02259	eat:EAT1b_2807	cytochrome c oxidase subunit XV assembly protein
E_ara_2259	Unknown	SP	TM	SP	extr 11, mito 9, cyto 6	gi|229915916|ref|YP_002884562.1|			M6 family metalloprotease domain-containing protein [Exiguobacterium sp. AT1b]		sp|P23382|INA_BACTL		Immune inhibitor A OS=Bacillus thuringiensis subsp. alesti GN=ina PE=1 SV=1	CAC0746	COG4412	Uncharacterized protein conserved in bacteria	K09607	eat:EAT1b_0184	immune inhibitor A [EC:3.4.24.-]
E_ara_2468	S	SP	NO	--	extr 12, golg 6, E.R. 5, nucl 1, mito 1, pero 1, vacu 1, mito_nucl 1	gi|229916118|ref|YP_002884764.1|			peptidase M15B and M15C DD-carboxypeptidase VanY/endolysin [Exiguobacterium sp. AT1b]		sp|P37711|VANY_ENTFC		D-alanyl-D-alanine carboxypeptidase OS=Enterococcus faecium GN=vanY PE=2 SV=1	BS_yodJ	COG1876	D-alanyl-D-alanine carboxypeptidase	--	--	--
E_ara_2720	S	SP	TM	--	--	gi|229916361|ref|YP_002885007.1|			methyl-accepting chemotaxis sensory transducer [Exiguobacterium sp. AT1b]		sp|P39217|TLPB_BACSU		Methyl-accepting chemotaxis protein TlpB OS=Bacillus subtilis (strain 168) GN=tlpB PE=3 SV=1	BS_tlpB	COG0840	Methyl-accepting chemotaxis protein	--	--	--
E_ara_0929	S	SP	NO	--	extr 14, nucl 4, mito 4, mito_nucl 4	gi|229917657|ref|YP_002886303.1|			extracellular solute-binding protein [Exiguobacterium sp. AT1b]		sp|P72827|FUTA1_SYNY3		Iron uptake protein A1 OS=Synechocystis sp. (strain PCC 6803 / Kazusa) GN=futA1 PE=1 SV=1	slr1295	COG1840	ABC-type Fe3+ transport system, periplasmic component	K02012	eat:EAT1b_1934	iron(III) transport system substrate-binding protein
E_ara_0274	S	SP	TM	SP	extr 26	gi|229916982|ref|YP_002885628.1|			peptidase M23 [Exiguobacterium sp. AT1b]		sp|P0AFT1|YEBA_SHIFL		Uncharacterized metalloprotease YebA OS=Shigella flexneri GN=yebA PE=3 SV=1	BH1600	COG0739	Membrane proteins related to metalloendopeptidases	--	--	--
E_ara_1586	S	SP	NO	--	extr 15, nucl 3, mito 3, mito_nucl 3, cyto 2, vacu 2	gi|513040794|ref|WP_016508153.1|			SCP-like extracellular family protein [Exiguobacterium sp. S17]		sp|O34586|YLBC_BACSU		Uncharacterized membrane protein YlbC OS=Bacillus subtilis (strain 168) GN=ylbC PE=4 SV=1	SA1173	COG2340	Uncharacterized protein with SCP/PR1 domains	--	--	--
E_ara_2336	S	SP	NO	--	extr 22, mito 3	gi|229915996|ref|YP_002884642.1|			3D domain-containing protein [Exiguobacterium sp. AT1b]		sp|O34669|YOCH_BACSU		Cell wall-binding protein YocH OS=Bacillus subtilis (strain 168) GN=yocH PE=1 SV=1	BH3322_2	COG3584	Uncharacterized protein conserved in bacteria	--	--	--
E_ara_2162	S	SP	NO	--	golg 9, extr 8, E.R. 7, vacu 2	gi|229915890|ref|YP_002884536.1|			hypothetical protein EAT1b_0157 [Exiguobacterium sp. AT1b]		--		--	--	--	--	--	--	--
E_ara_3068	S	SP	TM	--	--	gi|229916699|ref|YP_002885345.1|			hypothetical protein EAT1b_0972 [Exiguobacterium sp. AT1b]		--		--	--	--	--	--	--	--
E_ara_0138	S	SP	NO	--	extr 13, cyto 6, E.R. 6	gi|229916849|ref|YP_002885495.1|			periplasmic binding protein [Exiguobacterium sp. AT1b]		sp|P94421|YCLQ_BACSU		Uncharacterized ABC transporter solute-binding protein YclQ OS=Bacillus subtilis (strain 168) GN=yclQ PE=1 SV=1	Cgl0787	COG4607	ABC-type enterochelin transport system, periplasmic component	K02016	eat:EAT1b_1122	iron complex transport system substrate-binding protein
E_ara_0555	S	SP	NO	--	E.R. 8, extr 7, golg 7, vacu 2, nucl 1, cyto 1, cyto_nucl 1, pero 1, cyto_pero 1	gi|229917269|ref|YP_002885915.1|			hypothetical protein EAT1b_1544 [Exiguobacterium sp. AT1b]		--		--	--	--	--	--	--	--
E_ara_2917	S	SP	TM	--	--	gi|229916553|ref|YP_002885199.1|			carbon starvation protein CstA [Exiguobacterium sp. AT1b]		sp|O86233|Y112B_HAEIN		Uncharacterized membrane protein HI_1126.1 OS=Haemophilus influenzae (strain ATCC 51907 / DSM 11121 / KW20 / Rd) GN=HI_1126.1 PE=3 SV=1	MA1905	COG1966	Carbon starvation protein, predicted membrane protein	--	--	--
E_ara_0391	S	SP	TM	--	--	gi|493365506|ref|WP_006321927.1|			permease [Anoxybacillus flavithermus]		--		--	BH3869	COG3329	Predicted permease	K07086	eat:EAT1b_1380
E_ara_1219	S	SP	TM	--	--	gi|229917926|ref|YP_002886572.1|			diguanylate cyclase/phosphodiesterase with MHYT sensor [Exiguobacterium sp. AT1b]		sp|O34311|YKOW_BACSU		Signaling protein YkoW OS=Bacillus subtilis (strain 168) GN=ykoW PE=4 SV=2	RSc1545	COG5001	Predicted signal transduction protein containing a membrane domain, an EAL and a GGDEF domain	--	--	--
E_ara_1531	S	SP	NO	--	extr 18, E.R. 4, golg 3	gi|229918222|ref|YP_002886868.1|			extracellular solute-binding protein [Exiguobacterium sp. AT1b]		sp|O07009|CYCB_BACSU		Cyclodextrin-binding protein OS=Bacillus subtilis (strain 168) GN=cycB PE=1 SV=1	BH2019	COG2182	Maltose-binding periplasmic proteins/domains	K10108	eat:EAT1b_2502	maltose/maltodextrin transport system substrate-binding protein
E_ara_1354	S	SP	TM	--	--	gi|229918052|ref|YP_002886698.1|			major facilitator superfamily protein [Exiguobacterium sp. AT1b]		sp|P96712|BMR3_BACSU		Multidrug resistance protein 3 OS=Bacillus subtilis (strain 168) GN=bmr3 PE=1 SV=1	lin0980	COG0477	Permeases of the major facilitator superfamily	--	--	--
E_ara_2405	Unknown	SP	NO	--	extr 9, cyto 5.5, cyto_nucl 5.5, nucl 4.5, mito 4, pero 2	gi|407477061|ref|YP_006790938.1|			lysozyme-like domain-containing protein [Exiguobacterium antarcticum B7]		--		--	BH3436	COG0739	Membrane proteins related to metalloendopeptidases	--	--	--
E_ara_2626	S	SP	TM	SP	E.R. 9, plas 8, golg 5, extr 4	gi|513043114|ref|WP_016510361.1|			prepilin-type N-terminal cleavage/methylation domain protein [Exiguobacterium sp. S17]		--		--	--	--	--	--	--	--
E_ara_1977	S	SP	TM	--	--	gi|229918662|ref|YP_002887308.1|			membrane-associated zinc metalloprotease [Exiguobacterium sp. AT1b]		sp|O31754|RASP_BACSU		Zinc metalloprotease RasP OS=Bacillus subtilis (strain 168) GN=rasP PE=1 SV=1	BS_yluC	COG0750	Predicted membrane-associated Zn-dependent proteases 1	K11749	eat:EAT1b_2949	regulator of sigma E protease [EC:3.4.24.-]
E_ara_1806	S	SP	TM	--	--	gi|172057075|ref|YP_001813535.1|			hydrolase family protein [Exiguobacterium sibiricum 255-15]		--		--	lin0949	COG4814	Uncharacterized protein with an alpha/beta hydrolase fold	--	--	--
E_ara_1587	S	SP	NO	--	extr 23, E.R. 3	gi|229918280|ref|YP_002886926.1|			peptidylamidoglycolate lyase [Exiguobacterium sp. AT1b]		sp|P10731|AMD_BOVIN		Peptidyl-glycine alpha-amidating monooxygenase OS=Bos taurus GN=PAM PE=1 SV=2	MA0425	COG3391	Uncharacterized conserved protein	--	--	--
E_ara_2976	S	SP	NO	--	extr 13, mito 6, E.R. 4, plas 2, pero 2	gi|229916618|ref|YP_002885264.1|			peptidase M23 [Exiguobacterium sp. AT1b]		sp|P44693|Y409_HAEIN		Uncharacterized metalloprotease HI_0409 OS=Haemophilus influenzae (strain ATCC 51907 / DSM 11121 / KW20 / Rd) GN=HI_0409 PE=3 SV=1	BH3600_2	COG0739	Membrane proteins related to metalloendopeptidases	--	--	--
E_ara_2433	S	SP	TM	--	--	gi|229916085|ref|YP_002884731.1|			sugar transport family protein [Exiguobacterium sp. AT1b]		sp|P61402|GLCU_BACC1		Probable glucose uptake protein GlcU OS=Bacillus cereus (strain ATCC 10987) GN=glcU PE=3 SV=1	lin0212	COG4975	Putative glucose uptake permease	K05340	eat:EAT1b_0354	glucose uptake protein
E_ara_0605	S	SP	TM	SP	extr 21, E.R. 4	gi|513041541|ref|WP_016508889.1|			ybbR-like family protein [Exiguobacterium sp. S17]		sp|O34659|YBBR_BACSU		YbbR-like domain-containing protein YbbR OS=Bacillus subtilis (strain 168) GN=ybbR PE=4 SV=2	BH0266	COG4856	Uncharacterized protein conserved in bacteria	--	--	--
E_ara_0596	S	SP	TM	--	--	gi|229917308|ref|YP_002885954.1|			MMPL domain protein [Exiguobacterium sp. AT1b]		sp|O07800|MMPL8_MYCTU		Membrane transport protein mmpL8 OS=Mycobacterium tuberculosis GN=mmpL8 PE=1 SV=2	BS_ydgH	COG2409	Predicted drug exporters of the RND superfamily	K06994	eat:EAT1b_1583	putative drug exporter of the RND superfamily
E_ara_2758	S	SP	TM	--	--	gi|517491951|ref|WP_018662528.1|			membrane protein [Bacillus acidiproducens]		sp|C4L477|Y668_EXISA		UPF0756 membrane protein EAT1b_0668 OS=Exiguobacterium sp. (strain ATCC BAA-1283 / AT1b) GN=EAT1b_0668 PE=3 SV=1	BS_ytwI	COG2707	Predicted membrane protein	--	--	--
E_ara_0524	S	SP	NO	--	extr 14, cyto 7, mito 4, cyto_nucl 4	gi|229917240|ref|YP_002885886.1|			LacI family transcriptional regulator [Exiguobacterium sp. AT1b]		sp|P36949|RBSB_BACSU		D-ribose-binding protein OS=Bacillus subtilis (strain 168) GN=rbsB PE=3 SV=2	BH3732	COG1879	ABC-type sugar transport system, periplasmic component	K10439	eat:EAT1b_1515	ribose transport system substrate-binding protein
E_ara_1793	S	SP	NO	--	extr 20, E.R. 4, golg 2	gi|15615478|ref|NP_243781.1|			intracellular proteinase inhibitor [Bacillus halodurans C-125]		--		--	--	--	--	--	--	--
E_ara_1467	S	SP	NO	--	extr 16, E.R. 7, golg 2	gi|229918159|ref|YP_002886805.1|			family 3 extracellular solute-binding protein [Exiguobacterium sp. AT1b]		sp|P42199|TCYA_BACSU		L-cystine-binding protein TcyA OS=Bacillus subtilis (strain 168) GN=tcyA PE=1 SV=3	BS_yckK	COG0834	ABC-type amino acid transport/signal transduction systems, periplasmic component/domain	K02030	eat:EAT1b_2439	polar amino acid transport system substrate-binding protein
E_ara_0890	S	SP	NO	--	extr 19, E.R. 2, golg 2, mito 1, cyto 1, pero 1, vacu 1, cyto_mito 1, cyto_pero 1	gi|229917598|ref|YP_002886244.1|			hypothetical protein EAT1b_1873 [Exiguobacterium sp. AT1b]		--		--	--	--	--	--	--	--
E_ara_1387	S	SP	TM	SP	mito 8, plas 7, cyto_mito 7, cyto 6	gi|229918082|ref|YP_002886728.1|			1-acyl-sn-glycerol-3-phosphate acyltransferase [Exiguobacterium sp. AT1b]		sp|P75479|PLSC_MYCPN		Probable 1-acyl-sn-glycerol-3-phosphate acyltransferase OS=Mycoplasma pneumoniae (strain ATCC 29342 / M129) GN=plsC PE=3 SV=1	CAC0965	COG0204	1-acyl-sn-glycerol-3-phosphate acyltransferase	K00655	eat:EAT1b_2361	1-acyl-sn-glycerol-3-phosphate acyltransferase [EC:2.3.1.51]
E_ara_1436	S	SP	TM	SP	extr 11, E.R. 7, golg 5, mito 2	gi|229918128|ref|YP_002886774.1|			extracellular solute-binding protein [Exiguobacterium sp. AT1b]		sp|P44731|POTD2_HAEIN		Spermidine/putrescine-binding periplasmic protein 2 OS=Haemophilus influenzae (strain ATCC 51907 / DSM 11121 / KW20 / Rd) GN=potD-A PE=3 SV=2	lin0800	COG0687	Spermidine/putrescine-binding periplasmic protein	K11069	eat:EAT1b_2408	spermidine/putrescine transport system substrate-binding protein
E_ara_2446	S	SP	TM	SP	extr 18, E.R. 3, mito 2, golg 2	gi|229916098|ref|YP_002884744.1|			capsule biosynthesis protein CapA [Exiguobacterium sp. AT1b]		sp|P96738|CAPA_BACSU		PGA biosynthesis protein CapA OS=Bacillus subtilis (strain 168) GN=capA PE=3 SV=1	SPy0818	COG2843	Putative enzyme of poly-gamma-glutamate biosynthesis (capsule formation)	K07282	eat:EAT1b_0367	poly-gamma-glutamate synthesis protein (capsule biosynthesis protein)
E_ara_1571	S	SP	NO	--	cyto_nucl 7, nucl 6, cyto 6, extr 5, vacu 3, mito 2, plas 2, golg 2	gi|229918261|ref|YP_002886907.1|			electron transport protein SCO1/SenC [Exiguobacterium sp. AT1b]		sp|P54178|SCO1_BACSU		SCO1 protein homolog OS=Bacillus subtilis (strain 168) GN=ypmQ PE=1 SV=2	BS_ypmQ	COG1999	Uncharacterized protein SCO1/SenC/PrrC, involved in biogenesis of respiratory and photosynthetic systems	K07152	eat:EAT1b_2544
E_ara_0918	S	SP	NO	--	extr 14, E.R. 8, mito 2, golg 2	gi|218899251|ref|YP_002447662.1|			lipoprotein [Bacillus cereus G9842]		sp|P40768|YTKA_BACSU		Uncharacterized protein YtkA OS=Bacillus subtilis (strain 168) GN=ytkA PE=4 SV=2	--	--	--	--	--	--
E_ara_2101	S	SP	NO	--	extr 9, E.R. 9, cyto 3, golg 3, vacu 2	gi|229915827|ref|YP_002884473.1|			family 3 extracellular solute-binding protein [Exiguobacterium sp. AT1b]		sp|P54535|ARTP_BACSU		Arginine-binding extracellular protein ArtP OS=Bacillus subtilis (strain 168) GN=artP PE=1 SV=1	BH1461	COG0834	ABC-type amino acid transport/signal transduction systems, periplasmic component/domain	K02030	bha:BH1461	polar amino acid transport system substrate-binding protein
E_ara_1474	S	SP	NO	--	extr 19, E.R. 5, golg 3	gi|496461334|ref|WP_009170179.1|			cell wall binding repeat-containing protein [Clostridium sp. DL-VIII]		--		--	--	--	--	--	--	--
E_ara_2925	S	SP	TM	--	--	gi|229916568|ref|YP_002885214.1|			hypothetical protein EAT1b_0840 [Exiguobacterium sp. AT1b]		--		--	--	--	--	--	--	--
E_ara_0414	S	SP	NO	--	cyto 16.5, cyto_mito 10.5, extr 5, mito 3.5	gi|229917128|ref|YP_002885774.1|			beta-N-acetylhexosaminidase [Exiguobacterium sp. AT1b]		sp|P40406|YBBD_BACSU		Uncharacterized lipoprotein YbbD OS=Bacillus subtilis (strain 168) GN=ybbD PE=1 SV=1	BS_ybbD	COG1472	Beta-glucosidase-related glycosidases	K01207	eat:EAT1b_1402	beta-N-acetylhexosaminidase [EC:3.2.1.52]
E_ara_1534	S	SP	TM	--	--	gi|229918225|ref|YP_002886871.1|			alpha amylase [Exiguobacterium sp. AT1b]		sp|P21543|AMYB_PAEPO		Beta/alpha-amylase OS=Paenibacillus polymyxa PE=1 SV=1	DR1472	COG0366	Glycosidases	K01176	gwc:GWCH70_0698	alpha-amylase [EC:3.2.1.1]
E_ara_0309	S	SP	TM	--	--	gi|229917025|ref|YP_002885671.1|			signal transduction histidine kinase LytS [Exiguobacterium sp. AT1b]		sp|P0AA93|YPDA_ECOLI		Sensor histidine kinase YpdA OS=Escherichia coli (strain K12) GN=ypdA PE=1 SV=1	ypdA	COG3275	Putative regulator of cell autolysis	--	--	--
E_ara_0330	S	SP	NO	--	nucl 12, cyto 9, mito 4	gi|229917045|ref|YP_002885691.1|			hypothetical protein EAT1b_1319 [Exiguobacterium sp. AT1b]		--		--	--	--	--	--	--	--
E_ara_1956	S	SP	TM	--	--	gi|229918641|ref|YP_002887287.1|			flagellar biosynthesis protein FliO [Exiguobacterium sp. AT1b]		sp|P35536|FLIZ_BACSU		Flagellar biosynthetic protein FliZ OS=Bacillus subtilis (strain 168) GN=fliZ PE=4 SV=1	BH2443	COG3190	Flagellar biogenesis protein	K02418	eat:EAT1b_2928	flagellar protein FliO/FliZ
E_ara_2329	S	SP	NO	--	extr 12, E.R. 7, golg 4, mito 2, plas 2	gi|229915989|ref|YP_002884635.1|			excalibur domain-containing protein [Exiguobacterium sp. AT1b]		--		--	--	--	--	--	--	--
E_ara_0774	S	SP	TM	SP	extr 10, E.R. 6, golg 5, cyto 2.5, cyto_nucl 2, vacu 2	gi|513041744|ref|WP_016509087.1|			yycH family protein [Exiguobacterium sp. S17]		sp|Q45612|YYCI_BACSU		Two-component system YycFG regulatory protein OS=Bacillus subtilis (strain 168) GN=yycI PE=1 SV=1	BH4024	COG4853	Uncharacterized protein conserved in bacteria	--	--	--
E_ara_2396	S	SP	NO	--	extr 22, nucl 1, plas 1, pero 1, E.R. 1, golg 1	gi|229916053|ref|YP_002884699.1|			peptidase S8/S53 subtilisin kexin sedolisin [Exiguobacterium sp. AT1b]		sp|Q45670|THES_BACSJ		Thermophilic serine proteinase OS=Bacillus sp. (strain AK1) PE=1 SV=1	BH0684	COG1404	Subtilisin-like serine proteases	--	--	--
E_ara_0246	S	SP	NO	--	extr 10, E.R. 6, golg 5, plas 3, mito 2	gi|229916952|ref|YP_002885598.1|			polysaccharide deacetylase [Exiguobacterium sp. AT1b]		sp|P50354|NODB_RHIGA		Chitooligosaccharide deacetylase OS=Rhizobium galegae GN=nodB PE=3 SV=1	BH3902	COG0726	Predicted xylanase/chitin deacetylase	--	--	--
E_ara_1372	S	SP	NO	--	cyto 9.5, extr 7, cyto_nucl 6, E.R. 5, mito 2, nucl 1.5	gi|515928597|ref|WP_017359180.1|			hypothetical protein [Bacillus cereus]		--		--	--	--	--	--	--	--
E_ara_0177	S	SP	NO	--	extr 26	gi|229916898|ref|YP_002885544.1|			NLP/P60 protein [Exiguobacterium sp. AT1b]		sp|P54421|LYTE_BACSU		Probable peptidoglycan endopeptidase LytE OS=Bacillus subtilis (strain 168) GN=lytE PE=1 SV=1	BS_lytE_2	COG0791	Cell wall-associated hydrolases (invasion-associated proteins)	--	--	--
E_ara_2809	S	SP	TM	--	--	gi|229916447|ref|YP_002885093.1|			hypothetical protein EAT1b_0717 [Exiguobacterium sp. AT1b]		--		--	--	--	--	--	--	--
E_ara_1356	S	SP	NO	--	extr 12, cyto 6, cyto_nucl 5.5, nucl 3, mito 2, pero 2	gi|229918053|ref|YP_002886699.1|			glucose sorbosone dehydrogenase [Exiguobacterium sp. AT1b]		sp|P75804|YLII_ECOLI		Soluble aldose sugar dehydrogenase YliI OS=Escherichia coli (strain K12) GN=yliI PE=1 SV=1	BH2090	COG2133	Glucose/sorbosone dehydrogenases	--	--	--
E_ara_0099	S	SP	TM	SP	extr 26	gi|220928970|ref|YP_002505879.1|			S-layer protein [Clostridium cellulolyticum H10]		--		--	--	--	--	--	--	--
E_ara_0711	S	SP	TM	SP	E.R. 8, mito 7, extr 4, cyto_nucl 3, nucl 2.5, cyto 2.5, plas 1, pero 1, golg 1	gi|229917420|ref|YP_002886066.1|			3D domain-containing protein [Exiguobacterium sp. AT1b]		sp|O34669|YOCH_BACSU		Cell wall-binding protein YocH OS=Bacillus subtilis (strain 168) GN=yocH PE=1 SV=1	BS_yabE_1	COG3583	Uncharacterized protein conserved in bacteria	--	--	--
E_ara_0231	S	SP	NO	--	extr 15, golg 6, E.R. 3, mito 1, pero 1, vacu 1	gi|229916941|ref|YP_002885587.1|			hypothetical-like protein [Exiguobacterium sp. AT1b]		--		--	CAC0736	COG3868	Uncharacterized conserved protein	--	--	--
E_ara_0822	S	SP	NO	--	extr 18, E.R. 6, golg 3	gi|229917528|ref|YP_002886174.1|			NLPA lipoprotein [Exiguobacterium sp. AT1b]		sp|O32167|METQ_BACSU		Methionine-binding lipoprotein MetQ OS=Bacillus subtilis (strain 168) GN=metQ PE=1 SV=1	CC2664	COG1464	ABC-type metal ion transport system, periplasmic component/surface antigen	K02073	eat:EAT1b_1803	D-methionine transport system substrate-binding protein
E_ara_2700	Unknown	SP	NO	--	cyto 13, extr 7, mito 5	gi|229916342|ref|YP_002884988.1|			peptidase S8/S53 subtilisin kexin sedolisin [Exiguobacterium sp. AT1b]		sp|P15293|P2P_LACLC		PII-type proteinase OS=Lactococcus lactis subsp. cremoris GN=prt PE=3 SV=1	SPy2010	COG1404	Subtilisin-like serine proteases	K01361	eat:EAT1b_0612	lactocepin [EC:3.4.21.96]
E_ara_0585	S	SP	NO	--	extr 16, cyto 4, nucl 2, mito 2, vacu 2, mito_nucl 2, cyto_pero 2	gi|229917298|ref|YP_002885944.1|			hypothetical protein EAT1b_1573 [Exiguobacterium sp. AT1b]		--		--	--	--	--	--	--	--
E_ara_2627	S	SP	TM	SP	extr 15, E.R. 5, plas 3, cyto 2	gi|229916273|ref|YP_002884919.1|			Competence protein ComGC-like protein [Exiguobacterium sp. AT1b]		sp|Q9K923|COMGC_BACHD		ComG operon protein 3 homolog OS=Bacillus halodurans (strain ATCC BAA-125 / DSM 18197 / FERM 7344 / JCM 9153 / C-125) GN=comGC PE=3 SV=1	BH2827	COG4537	Competence protein ComGC	K02245	eat:EAT1b_0542	competence protein ComGC
E_ara_0933	S	SP	TM	--	--	gi|497479475|ref|WP_009793673.1|			copper amine oxidase [Bacillus sp. NRRL B-14911]		--		--	--	--	--	--	--	--
E_ara_2875	Unknown	SP	NO	--	extr 26	gi|229916510|ref|YP_002885156.1|			peptidase S8/S53 subtilisin kexin sedolisin [Exiguobacterium sp. AT1b]		sp|P16396|SUBE_BACSU		Minor extracellular protease epr OS=Bacillus subtilis (strain 168) GN=epr PE=2 SV=1	BS_epr	COG1404	Subtilisin-like serine proteases	K01342	bpf:BpOF4_09070	subtilisin [EC:3.4.21.62]
E_ara_2344	S	SP	NO	--	extr 8, cyto 6, mito 4, nucl 3, vacu 3, E.R. 2	gi|229916003|ref|YP_002884649.1|			family 3 extracellular solute-binding protein [Exiguobacterium sp. AT1b]		sp|P42400|YCKB_BACSU		Probable ABC transporter extracellular-binding protein YckB OS=Bacillus subtilis (strain 168) GN=yckB PE=1 SV=2	BS_yckB	COG0834	ABC-type amino acid transport/signal transduction systems, periplasmic component/domain	K02030	eat:EAT1b_0271	polar amino acid transport system substrate-binding protein
E_ara_1609	S	SP	NO	--	extr 12, pero 4, E.R. 4, mito 3, golg 3	gi|446722741|ref|WP_000800054.1|			septum formation inhibitor Maf [Bacillus cereus]		--		--	--	--	--	--	--	--
E_ara_0448	S	SP	NO	--	extr 19, E.R. 5, golg 3	gi|229917159|ref|YP_002885805.1|			LacI family transcriptional regulator [Exiguobacterium sp. AT1b]		sp|P36949|RBSB_BACSU		D-ribose-binding protein OS=Bacillus subtilis (strain 168) GN=rbsB PE=3 SV=2	YPO1517	COG1879	ABC-type sugar transport system, periplasmic component	K02058	gtn:GTNG_0836	simple sugar transport system substrate-binding protein
E_ara_0915	S	SP	NO	--	extr 10, golg 6, E.R. 5, mito 3, cyto 1, plas 1, vacu 1	gi|229917644|ref|YP_002886290.1|			hypothetical protein EAT1b_1921 [Exiguobacterium sp. AT1b]		--		--	--	--	--	--	--	--
E_ara_2436	S	SP	TM	--	--	gi|229916089|ref|YP_002884735.1|			sodium/calcium exchanger membrane region [Exiguobacterium sp. AT1b]		--		--	BH2867	COG0530	Ca2+/Na+ antiporter	K07301	eat:EAT1b_0358	inner membrane protein
E_ara_0049	S	SP	NO	--	cyto 14, extr 6, nucl 3, mito 2	gi|229916725|ref|YP_002885371.1|			hypothetical protein EAT1b_0998 [Exiguobacterium sp. AT1b]		--		--	--	--	--	--	--	--
E_ara_2671	S	SP	TM	SP	E.R. 10, golg 8, extr 4, mito 2, vacu 2	gi|229916314|ref|YP_002884960.1|			LacI family transcriptional regulator [Exiguobacterium sp. AT1b]		sp|P36949|RBSB_BACSU		D-ribose-binding protein OS=Bacillus subtilis (strain 168) GN=rbsB PE=3 SV=2	L82310	COG1879	ABC-type sugar transport system, periplasmic component	K10439	sds:SDEG_1533	ribose transport system substrate-binding protein
E_ara_0471	S	SP	NO	--	mito 20, cyto 3.5, cyto_nucl 3.5, nucl 2.5	gi|229917181|ref|YP_002885827.1|			peptidase M23 [Exiguobacterium sp. AT1b]		sp|P0AFT1|YEBA_SHIFL		Uncharacterized metalloprotease YebA OS=Shigella flexneri GN=yebA PE=3 SV=1	BH3600_2	COG0739	Membrane proteins related to metalloendopeptidases	--	--	--
E_ara_2774	S	SP	TM	SP	extr 18, mito 5, E.R. 4	gi|229916413|ref|YP_002885059.1|			3D domain-containing protein [Exiguobacterium sp. AT1b]		sp|O34669|YOCH_BACSU		Cell wall-binding protein YocH OS=Bacillus subtilis (strain 168) GN=yocH PE=1 SV=1	BH3322_2	COG3584	Uncharacterized protein conserved in bacteria	--	--	--
E_ara_0024	S	SP	TM	--	--	gi|229916699|ref|YP_002885345.1|			hypothetical protein EAT1b_0972 [Exiguobacterium sp. AT1b]		--		--	--	--	--	--	--	--
E_ara_0287	S	SP	NO	--	extr 17, E.R. 5, golg 3	gi|229917003|ref|YP_002885649.1|			extracellular solute-binding protein [Exiguobacterium sp. AT1b]		sp|Q66FU7|UGPB_YERPS		sn-glycerol-3-phosphate-binding periplasmic protein UgpB OS=Yersinia pseudotuberculosis serotype I (strain IP32953) GN=ugpB PE=3 SV=1	BH1079	COG1653	ABC-type sugar transport system, periplasmic component	K05813	eat:EAT1b_1277	sn-glycerol 3-phosphate transport system substrate-binding protein
E_ara_2555	S	SP	TM	SP	E.R. 8, mito 6, extr 6, cyto 4.5, cyto_nucl 3	gi|229916206|ref|YP_002884852.1|			hypothetical protein EAT1b_0475 [Exiguobacterium sp. AT1b]		--		--	--	--	--	--	--	--
E_ara_2401	S	SP	TM	--	--	gi|513041703|ref|WP_016509047.1|			permease family protein [Exiguobacterium sp. S17]		--		--	lin2470	COG0577	ABC-type antimicrobial peptide transport system, permease component	K02004	eat:EAT1b_0326
E_ara_2918	S	SP	NO	--	cyto 11, extr 9, mito 3, pero 2, vacu 2	gi|229916554|ref|YP_002885200.1|			5'-nucleotidase [Exiguobacterium sp. AT1b]		sp|O34313|NTPES_BACSU		Trifunctional nucleotide phosphoesterase protein YfkN OS=Bacillus subtilis (strain 168) GN=yfkN PE=1 SV=1	BS_yfkN_1	COG0737	5'-nucleotidase/2',3'-cyclic phosphodiesterase and related esterases	K01119	eat:EAT1b_0825	2',3'-cyclic-nucleotide 2'-phosphodiesterase [EC:3.1.4.16]
E_ara_0563	S	SP	NO	--	cyto 12, mito 6.5, extr 5, mito_nucl 4	gi|229917276|ref|YP_002885922.1|			peptidase M23 [Exiguobacterium sp. AT1b]		sp|P0AFT1|YEBA_SHIFL		Uncharacterized metalloprotease YebA OS=Shigella flexneri GN=yebA PE=3 SV=1	BH1600	COG0739	Membrane proteins related to metalloendopeptidases	--	--	--
E_ara_0086	Unknown	SP	NO	--	mito 20, extr 2, pero 2, cyto 1, plas 1, golg 1	gi|229916762|ref|YP_002885408.1|			cell wall binding repeat-containing protein [Exiguobacterium sp. AT1b]		sp|P16154|TOXA_CLODI		Toxin A OS=Clostridium difficile GN=toxA PE=1 SV=2	CAC1079_2	COG5263	FOG: Glucan-binding domain (YG repeat)	--	--	--
E_ara_1186	S	SP	TM	SP	extr 14, mito 4, E.R. 4, plas 3	gi|490197206|ref|WP_004095736.1|			cell wall hydrolase/autolysin [Acetonema longum]		sp|O51481|Y531_BORBU		Uncharacterized protein BB_0531 OS=Borrelia burgdorferi (strain ATCC 35210 / B31 / CIP 102532 / DSM 4680) GN=BB_0531 PE=4 SV=1	--	--	--	K01448	drm:Dred_1228	N-acetylmuramoyl-L-alanine amidase [EC:3.5.1.28]
E_ara_1460	S	SP	NO	--	extr 23, vacu 2	gi|229918152|ref|YP_002886798.1|			glycosyl transferase family protein [Exiguobacterium sp. AT1b]		sp|P40750|PBPD_BACSU		Penicillin-binding protein 4 OS=Bacillus subtilis (strain 168) GN=pbpD PE=1 SV=2	BS_pbpD	COG0744	Membrane carboxypeptidase (penicillin-binding protein)	--	--	--
E_ara_1754	S	SP	NO	--	extr 17, vacu 4, E.R. 3, golg 3	gi|229918450|ref|YP_002887096.1|			family 5 extracellular solute-binding protein [Exiguobacterium sp. AT1b]		sp|P26906|DPPE_BACSU		Dipeptide-binding protein DppE OS=Bacillus subtilis (strain 168) GN=dppE PE=2 SV=4	lin2300	COG4166	ABC-type oligopeptide transport system, periplasmic component	K02035	eat:EAT1b_2734	peptide/nickel transport system substrate-binding protein
E_ara_0850	S	SP	NO	--	extr 19, cyto 4, vacu 3	gi|229917556|ref|YP_002886202.1|			endonuclease/exonuclease/phosphatase [Exiguobacterium sp. AT1b]		sp|P54602|YHCR_BACSU		Endonuclease YhcR OS=Bacillus subtilis (strain 168) GN=yhcR PE=1 SV=1	SPy0747	COG2374	Predicted extracellular nuclease	K07004	eat:EAT1b_1831
E_ara_2580	S	SP	NO	--	E.R. 10, extr 9, mito 2, golg 2, vacu 2	gi|229916229|ref|YP_002884875.1|			family 3 extracellular solute-binding protein [Exiguobacterium sp. AT1b]		sp|P54535|ARTP_BACSU		Arginine-binding extracellular protein ArtP OS=Bacillus subtilis (strain 168) GN=artP PE=1 SV=1	BH1461	COG0834	ABC-type amino acid transport/signal transduction systems, periplasmic component/domain	K02030	bwe:BcerKBAB4_3995	polar amino acid transport system substrate-binding protein
E_ara_1608	S	SP	NO	--	extr 26	gi|296506511|ref|YP_003667745.1|			ParA protein [Bacillus thuringiensis BMB171]		sp|P16396|SUBE_BACSU		Minor extracellular protease epr OS=Bacillus subtilis (strain 168) GN=epr PE=2 SV=1	BH0684	COG1404	Subtilisin-like serine proteases	K01342	bha:BH0684	subtilisin [EC:3.4.21.62]
E_ara_0214	S	SP	NO	--	extr 16, E.R. 6, golg 3	gi|513040458|ref|WP_016507820.1|			bacterial extracellular solute-binding family protein [Exiguobacterium sp. S17]		sp|Q00749|MSME_STRMU		Multiple sugar-binding protein OS=Streptococcus mutans serotype c (strain ATCC 700610 / UA159) GN=msmE PE=2 SV=2	lin0762	COG1653	ABC-type sugar transport system, periplasmic component	K02027	blj:BLD_1301	multiple sugar transport system substrate-binding protein
E_ara_0178	S	SP	TM	--	--	gi|229916899|ref|YP_002885545.1|			PAS/PAC sensor-containing diguanylate cyclase/phosphodiesterase [Exiguobacterium sp. AT1b]		sp|Q9I310|Y1727_PSEAE		Uncharacterized signaling protein PA1727 OS=Pseudomonas aeruginosa (strain ATCC 15692 / PAO1 / 1C / PRS 101 / LMG 12228) GN=PA1727 PE=4 SV=1	alr1230_2	COG2200	FOG: EAL domain	--	--	--
E_ara_2362	S	SP	NO	--	extr 9, cyto_nucl 5, nucl 4.5, cyto 4.5, vacu 4, mito 3	gi|229916019|ref|YP_002884665.1|			hypothetical protein EAT1b_0287 [Exiguobacterium sp. AT1b]		--		--	--	--	--	--	--	--
E_ara_2980	S	SP	NO	--	extr 12, cyto 7, mito 4, cyto_pero 4	gi|229916621|ref|YP_002885267.1|			cytochrome c class I [Exiguobacterium sp. AT1b]		sp|Q56247|CY551_BACP3		Cytochrome c-551 OS=Bacillus PS3 GN=cccA PE=1 SV=1	BS_cccB	COG2010	Cytochrome c, mono- and diheme variants	K12263	eat:EAT1b_0893	cytochrome c551
E_ara_1048	S	SP	NO	--	cyto 13, mito 7, cyto_pero 7	gi|229917775|ref|YP_002886421.1|			periplasmic solute binding protein [Exiguobacterium sp. AT1b]		sp|O34966|ADCA_BACSU		Probable zinc transport system zinc-binding lipoprotein AdcA OS=Bacillus subtilis (strain 168) GN=adcA PE=1 SV=1	BH2760	COG0803	ABC-type metal ion transport system, periplasmic component/surface adhesin	K09815	eat:EAT1b_2053	zinc transport system substrate-binding protein
E_ara_2574	S	SP	NO	--	extr 17, mito 4, cyto 2.5, cyto_nucl 2, pero 2	gi|229916223|ref|YP_002884869.1|			lysozyme [Exiguobacterium sp. AT1b]		--		--	SP0965_2	COG4193	Beta- N-acetylglucosaminidase	--	--	--
E_ara_0298	S	SP	TM	--	--	gi|229917014|ref|YP_002885660.1|			hypothetical protein EAT1b_1288 [Exiguobacterium sp. AT1b]		--		--	--	--	--	--	--	--
E_ara_1351	Unknown	SP	NO	--	extr 7, golg 7, E.R. 6, vacu 3, mito 2, cyto 2, cyto_mito 2	gi|312110632|ref|YP_003988948.1|			lipoprotein [Geobacillus sp. Y4.1MC1]		--		--	--	--	--	--	--	--
E_ara_0916	S	SP	TM	--	--	gi|229917645|ref|YP_002886291.1|			hypothetical protein EAT1b_1922 [Exiguobacterium sp. AT1b]		--		--	--	--	--	--	--	--
E_ara_2312	S	SP	TM	SP	extr 16, golg 5, E.R. 3, mito 1, cyto 1, vacu 1, cyto_mito 1	gi|494800663|ref|WP_007536071.1|			Prophage Lp1 protein 5 (modular protein) [Rhodococcus triatomae]		--		--	--	--	--	--	--	--
E_ara_0056	S	SP	TM	--	--	gi|229916732|ref|YP_002885378.1|			UDP pyrophosphate phosphatase [Exiguobacterium sp. AT1b]		sp|Q8CXK0|UPPP_OCEIH		Undecaprenyl-diphosphatase OS=Oceanobacillus iheyensis (strain DSM 14371 / JCM 11309 / KCTC 3954 / HTE831) GN=uppP PE=3 SV=1	BH0464	COG1968	Uncharacterized bacitracin resistance protein	K06153	eat:EAT1b_1005	undecaprenyl-diphosphatase [EC:3.6.1.27]
E_ara_2133	S	SP	NO	--	extr 26	gi|229915858|ref|YP_002884504.1|			peptidase M4 thermolysin [Exiguobacterium sp. AT1b]		sp|P00800|THER_BACTH		Thermolysin OS=Bacillus thermoproteolyticus GN=npr PE=1 SV=3	BS_nprB	COG3227	Zinc metalloprotease (elastase)	K08603	eat:EAT1b_0125	thermolysin [EC:3.4.24.27]
E_ara_0349	S	SP	NO	--	extr 23, mito 3	gi|229917069|ref|YP_002885715.1|			NLP/P60 protein [Exiguobacterium sp. AT1b]		sp|Q01837|P60_LISIV		Probable endopeptidase p60 OS=Listeria ivanovii GN=iap PE=3 SV=1	lin2648_2	COG0791	Cell wall-associated hydrolases (invasion-associated proteins)	--	--	--
E_ara_0932	S	SP	NO	--	extr 12, cyto 6.5, cyto_mito 6.5, mito 5.5	gi|229917661|ref|YP_002886307.1|			peptidase C60 sortase A and B [Exiguobacterium sp. AT1b]		--		--	MTH1829	COG3764	Sortase (surface protein transpeptidase)	--	--	--
E_ara_1522	S	SP	TM	--	--	gi|229918214|ref|YP_002886860.1|			family 2 glycosyl transferase [Exiguobacterium sp. AT1b]		sp|Q4L977|CRTQ_STAHJ		4,4'-diaponeurosporenoate glycosyltransferase OS=Staphylococcus haemolyticus (strain JCSC1435) GN=crtQ PE=3 SV=1	DR0089	COG0463	Glycosyltransferases involved in cell wall biogenesis	--	--	--
E_ara_2852	S	SP	NO	--	extr 25	gi|229916489|ref|YP_002885135.1|			cell wall hydrolase/autolysin [Exiguobacterium sp. AT1b]		sp|Q02114|LYTC_BACSU		N-acetylmuramoyl-L-alanine amidase LytC OS=Bacillus subtilis (strain 168) GN=lytC PE=1 SV=1	BH3665_2	COG0860	N-acetylmuramoyl-L-alanine amidase	K01448	eat:EAT1b_0759	N-acetylmuramoyl-L-alanine amidase [EC:3.5.1.28]
E_ara_1751	S	SP	NO	--	extr 21, mito 2, vacu 2	gi|229918447|ref|YP_002887093.1|			family 5 extracellular solute-binding protein [Exiguobacterium sp. AT1b]		sp|P26906|DPPE_BACSU		Dipeptide-binding protein DppE OS=Bacillus subtilis (strain 168) GN=dppE PE=2 SV=4	lin2300	COG4166	ABC-type oligopeptide transport system, periplasmic component	K02035	eat:EAT1b_2734	peptide/nickel transport system substrate-binding protein
E_ara_0917	S	SP	TM	SP	extr 25	gi|229917646|ref|YP_002886292.1|			polysaccharide deacetylase [Exiguobacterium sp. AT1b]		sp|O34928|PDAA_BACSU		Probable polysaccharide deacetylase PdaA OS=Bacillus subtilis (strain 168) GN=pdaA PE=1 SV=1	BH1917	COG0726	Predicted xylanase/chitin deacetylase	--	--	--
E_ara_1997	Unknown	SP	NO	--	cysk 8, cyto 7, pero 5, nucl 4, extr 3	gi|229918678|ref|YP_002887324.1|			peptidase M15B and M15C DD-carboxypeptidase VanY/endolysin [Exiguobacterium sp. AT1b]		sp|O34360|CWLK_BACSU		Peptidoglycan L-alanyl-D-glutamate endopeptidase CwlK OS=Bacillus subtilis (strain 168) GN=cwlK PE=1 SV=1	lin0128	COG5632	N-acetylmuramoyl-L-alanine amidase	--	--	--
E_ara_0804	S	SP	NO	--	extr 13, mito 7, cyto 2.5, cyto_nucl 2.5, vacu 2	gi|229917509|ref|YP_002886155.1|			glycoside hydrolase family protein [Exiguobacterium sp. AT1b]		sp|P23903|E13B_BACCI		Glucan endo-1,3-beta-glucosidase A1 OS=Bacillus circulans GN=glcA PE=1 SV=1	TM0024	COG2273	Beta-glucanase/Beta-glucan synthetase	--	--	--
E_ara_0741	S	SP	NO	--	extr 14, mito 8, cyto 3	gi|229917447|ref|YP_002886093.1|			alpha amylase [Exiguobacterium sp. AT1b]		sp|P25718|AMY1_ECOLI		Alpha-amylase OS=Escherichia coli (strain K12) GN=malS PE=1 SV=1	YPO4080	COG0366	Glycosidases	K01200	cpf:CPF_1087	pullulanase [EC:3.2.1.41]
E_ara_2425	Unknown	SP	NO	--	mito 14, nucl 8.5, cyto_nucl 7, cyto 4.5	gi|497782775|ref|WP_010096959.1|			Helix-turn-helix type 11 domain-containing protein [Ornithinibacillus scapharcae]		sp|O34920|YOBV_BACSU		Uncharacterized HTH-type transcriptional regulator YobV OS=Bacillus subtilis (strain 168) GN=yobV PE=4 SV=1	lin0395	COG2378	Predicted transcriptional regulator	--	--	--
E_ara_1190	S	SP	NO	--	extr 13, E.R. 7, golg 4, mito 1, cyto 1, vacu 1, cyto_mito 1	gi|229917902|ref|YP_002886548.1|			extracellular solute-binding protein [Exiguobacterium sp. AT1b]		--		--	lin1841	COG1653	ABC-type sugar transport system, periplasmic component	--	--	--
E_ara_0269	S	SP	TM	--	--	gi|229916976|ref|YP_002885622.1|			potassium-transporting ATPase subunit A [Exiguobacterium sp. AT1b]		sp|Q73DA4|ATKA_BACC1		Potassium-transporting ATPase A chain OS=Bacillus cereus (strain ATCC 10987) GN=kdpA PE=3 SV=1	CAC3682	COG2060	K+-transporting ATPase, A chain	K01546	eat:EAT1b_1250	K+-transporting ATPase ATPase A chain [EC:3.6.3.12]
E_ara_2412	Unknown	SP	NO	--	mito 19.5, cyto_mito 12, cyto 3.5, extr 2	gi|229916070|ref|YP_002884716.1|			hypothetical protein EAT1b_0338 [Exiguobacterium sp. AT1b]		--		--	--	--	--	--	--	--
E_ara_1686	S	SP	TM	--	--	gi|229918389|ref|YP_002887035.1|			rod shape-determining protein MreD [Exiguobacterium sp. AT1b]		sp|Q01467|MRED_BACSU		Rod shape-determining protein MreD OS=Bacillus subtilis (strain 168) GN=mreD PE=1 SV=1	BH3029	COG2891	Cell shape-determining protein	K03571	eat:EAT1b_2674	rod shape-determining protein MreD
E_ara_1025	S	SP	TM	--	--	gi|229917752|ref|YP_002886398.1|			acid phosphatase/vanadium-dependent haloperoxidase-like protein [Exiguobacterium sp. AT1b]		sp|O32107|YUID_BACSU		Uncharacterized membrane protein YuiD OS=Bacillus subtilis (strain 168) GN=yuiD PE=4 SV=1	L26878	COG1963	Uncharacterized protein conserved in bacteria	K09775	eat:EAT1b_2030	hypothetical protein
E_ara_2106	S	SP	TM	SP	mito 8, plas 8, cyto 3, golg 3, extr 2, cyto_nucl 2, E.R. 2	gi|229915832|ref|YP_002884478.1|			hypothetical protein EAT1b_0099 [Exiguobacterium sp. AT1b]		--		--	--	--	--	--	--	--
E_ara_0128	S	SP	TM	SP	mito 12, extr 9, cyto 4	gi|229916839|ref|YP_002885485.1|			NLP/P60 protein [Exiguobacterium sp. AT1b]		sp|P54421|LYTE_BACSU		Probable peptidoglycan endopeptidase LytE OS=Bacillus subtilis (strain 168) GN=lytE PE=1 SV=1	BS_lytE_2	COG0791	Cell wall-associated hydrolases (invasion-associated proteins)	--	--	--
E_ara_1308	S	SP	TM	--	--	gi|229918012|ref|YP_002886658.1|			small multidrug resistance protein [Exiguobacterium sp. AT1b]		sp|P20928|SUGE_PROVU		Quaternary ammonium compound-resistance protein SugE OS=Proteus vulgaris GN=sugE PE=3 SV=1	lin0846	COG2076	Membrane transporters of cations and cationic drugs	K11741	eat:EAT1b_2291	quaternary ammonium compound-resistance protein SugE
E_ara_2721	S	SP	NO	--	cyto 11.5, cyto_nucl 8, extr 6, cysk 6, nucl 3.5	gi|229916362|ref|YP_002885008.1|			basic membrane lipoprotein [Exiguobacterium sp. AT1b]		sp|Q92BW7|TCSA_LISIN		CD4+ T-cell-stimulating antigen OS=Listeria innocua serovar 6a (strain CLIP 11262) GN=tcsA PE=3 SV=1	AGc200	COG1744	Uncharacterized ABC-type transport system, periplasmic component/surface lipoprotein	K07335	eat:EAT1b_0632	basic membrane protein A and related proteins
E_ara_0279	S	SP	NO	--	extr 16, cyto 4.5, cyto_nucl 3.5, mito 2, nucl 1.5	gi|499133036|ref|WP_010861067.1|			group-specific protein [Lysinibacillus sphaericus]		--		--	--	--	--	--	--	--
E_ara_2283	S	SP	NO	--	extr 8, E.R. 6, mito 4, plas 4, pero 2, golg 2, mito_nucl 2	gi|229915942|ref|YP_002884588.1|			beta-lactamase [Exiguobacterium sp. AT1b]		sp|P32959|PBPE_BACSU		Penicillin-binding protein 4* OS=Bacillus subtilis (strain 168) GN=pbpE PE=1 SV=1	sll1167	COG1680	Beta-lactamase class C and other penicillin binding proteins	--	--	--
E_ara_1589	S	SP	TM	--	--	gi|229918282|ref|YP_002886928.1|			VanZ family protein [Exiguobacterium sp. AT1b]		--		--	CAC3074	COG5652	Predicted integral membrane protein	--	--	--
E_ara_0872	S	SP	NO	--	extr 13, mito 9, plas 3	gi|229917579|ref|YP_002886225.1|			peptidase M15B and M15C DD-carboxypeptidase VanY/endolysin [Exiguobacterium sp. AT1b]		sp|P37711|VANY_ENTFC		D-alanyl-D-alanine carboxypeptidase OS=Enterococcus faecium GN=vanY PE=2 SV=1	BS_yodJ	COG1876	D-alanyl-D-alanine carboxypeptidase	--	--	--
E_ara_2740	S	SP	NO	--	cyto 10, extr 8, cyto_nucl 7, cysk 4, nucl 2, mito 2	gi|496821502|ref|WP_009373791.1|			secreted protein [Anoxybacillus sp. DT3-1]		sp|P31847|YPUA_BACSU		Uncharacterized protein YpuA OS=Bacillus subtilis (strain 168) GN=ypuA PE=4 SV=2	BH1404	COG4086	Predicted secreted protein	--	--	--
E_ara_2386	S	SP	NO	--	extr 11, plas 6, golg 5, E.R. 3	gi|229916043|ref|YP_002884689.1|			peptidase S11 D-alanyl-D-alanine carboxypeptidase 1 [Exiguobacterium sp. AT1b]		sp|P38422|DACF_BACSU		D-alanyl-D-alanine carboxypeptidase DacF OS=Bacillus subtilis (strain 168) GN=dacF PE=2 SV=2	CAC1267	COG1686	D-alanyl-D-alanine carboxypeptidase	K07258	eat:EAT1b_0311	D-alanyl-D-alanine carboxypeptidase (penicillin-binding protein 5/6) [EC:3.4.16.4]
E_ara_1029	S	SP	TM	--	--	gi|229917756|ref|YP_002886402.1|			diguanylate cyclase [Exiguobacterium sp. AT1b]		sp|Q9A5I5|PLED_CAUCR		Response regulator PleD OS=Caulobacter crescentus (strain ATCC 19089 / CB15) GN=pleD PE=1 SV=1	aq_265_2	COG2199	FOG: GGDEF domain	--	--	--
E_ara_2479	S	SP	TM	--	--	gi|494376367|ref|WP_007201068.1|			membrane protein [Bacillus macauensis]		sp|P45710|CCDC_BACSU		Protein CcdC OS=Bacillus subtilis (strain 168) GN=ccdC PE=4 SV=1	SA1179	COG4846	Membrane protein involved in cytochrome C biogenesis	--	--	--
